# Supplementary material for: High-Quality, High-Impact Augmented Virtuality System for the Evaluation of the Influence of Context on Consumer Perception and Hedonics: A Case Study in a Sports Bar Environment
Source: Foods. 2025 Nov 18;14(22):3950. doi: 10.3390/foods14223950 (PMC12652980; doi:10.3390/foods14223950)
Supplement: Supplementary file 1 [file foods-14-03950-s001.zip]

Archive with 2 entries (2 files):
- SenseVirtual_SupplementaryInformation_Foods_Rev.pdf
- Video S1.mp4
